# Supplementary material for: APOC2 Promotes Clear Cell Renal Cell Carcinoma Progression via Activation of the JAK-STAT Signaling Pathway
Source: Curr Issues Mol Biol. 2025 Nov 11;47(11):936. doi: 10.3390/cimb47110936 (PMC12651258; doi:10.3390/cimb47110936)
Supplement: Supplementary file 1 [file cimb-47-00936-s001.zip]

Archive with 281 entries (216 files):
- cimb-3956315-supplementary/
- cimb-3956315-supplementary/APOC2_ccRCC_RawWB_FullMembranes/
- cimb-3956315-supplementary/APOC2_ccRCC_RawWB_FullMembranes/cropped display images/
- cimb-3956315-supplementary/APOC2_ccRCC_RawWB_FullMembranes/cropped display images/1/
- cimb-3956315-supplementary/APOC2_ccRCC_RawWB_FullMembranes/cropped display images/1/Fig 1E APOC2/
- cimb-3956315-supplementary/APOC2_ccRCC_RawWB_FullMembranes/cropped display images/1/Fig 1E APOC2/0.Tif
- cimb-3956315-supplementary/APOC2_ccRCC_RawWB_FullMembranes/cropped display images/1/Fig 1E APOC2/1.Tif
- cimb-3956315-supplementary/APOC2_ccRCC_RawWB_FullMembranes/cropped display images/1/Fig 1E APOC2/2.Tif
- cimb-3956315-supplementary/APOC2_ccRCC_RawWB_FullMembranes/cropped display images/1/Fig 1E APOC2/3.Tif
- cimb-3956315-supplementary/APOC2_ccRCC_RawWB_FullMembranes/cropped display images/1/Fig 1E APOC2/4.Tif
- cimb-3956315-supplementary/APOC2_ccRCC_RawWB_FullMembranes/cropped display images/1/Fig 1E GAPDH/
- cimb-3956315-supplementary/APOC2_ccRCC_RawWB_FullMembranes/cropped display images/1/Fig 1E GAPDH/0.Tif
- cimb-3956315-supplementary/APOC2_ccRCC_RawWB_FullMembranes/cropped display images/1/Fig 1E GAPDH/1.Tif
- cimb-3956315-supplementary/APOC2_ccRCC_RawWB_FullMembranes/cropped display images/1/Fig 1E GAPDH/2.Tif
- cimb-3956315-supplementary/APOC2_ccRCC_RawWB_FullMembranes/cropped display images/1/Fig 1E GAPDH/3.Tif
- cimb-3956315-supplementary/APOC2_ccRCC_RawWB_FullMembranes/cropped display images/1/Fig 1E GAPDH/4.Tif
- cimb-3956315-supplementary/APOC2_ccRCC_RawWB_FullMembranes/cropped display images/10/
- cimb-3956315-supplementary/APOC2_ccRCC_RawWB_FullMembranes/cropped display images/10/Fig 3D p-stat3/
- cimb-3956315-supplementary/APOC2_ccRCC_RawWB_FullMembranes/cropped display images/10/Fig 3D p-stat3/1.Tif
- cimb-3956315-supplementary/APOC2_ccRCC_RawWB_FullMembranes/cropped display images/10/Fig 3D p-stat3/2.Tif
- cimb-3956315-supplementary/APOC2_ccRCC_RawWB_FullMembranes/cropped display images/10/Fig 3D p-stat3/3.Tif
- cimb-3956315-supplementary/APOC2_ccRCC_RawWB_FullMembranes/cropped display images/10/Fig 3D p-stat3/4.Tif
- cimb-3956315-supplementary/APOC2_ccRCC_RawWB_FullMembranes/cropped display images/10/Fig 3D p-stat3/5.Tif
- cimb-3956315-supplementary/APOC2_ccRCC_RawWB_FullMembranes/cropped display images/10/Fig 3D stat3/
- cimb-3956315-supplementary/APOC2_ccRCC_RawWB_FullMembranes/cropped display images/10/Fig 3D stat3/0.Tif
- cimb-3956315-supplementary/APOC2_ccRCC_RawWB_FullMembranes/cropped display images/10/Fig 3D stat3/1.Tif
- cimb-3956315-supplementary/APOC2_ccRCC_RawWB_FullMembranes/cropped display images/10/Fig 3D stat3/2.Tif
- cimb-3956315-supplementary/APOC2_ccRCC_RawWB_FullMembranes/cropped display images/10/Fig 3D stat3/3.Tif
- cimb-3956315-supplementary/APOC2_ccRCC_RawWB_FullMembranes/cropped display images/10/Fig 3D stat3/4.Tif
- cimb-3956315-supplementary/APOC2_ccRCC_RawWB_FullMembranes/cropped display images/10/Fig 3D stat3/5.Tif
- cimb-3956315-supplementary/APOC2_ccRCC_RawWB_FullMembranes/cropped display images/10/Fig 3D β- actin/
- cimb-3956315-supplementary/APOC2_ccRCC_RawWB_FullMembranes/cropped display images/10/Fig 3D β- actin/0.Tif
- cimb-3956315-supplementary/APOC2_ccRCC_RawWB_FullMembranes/cropped display images/10/Fig 3D β- actin/1.Tif
- cimb-3956315-supplementary/APOC2_ccRCC_RawWB_FullMembranes/cropped display images/10/Fig 3D β- actin/2.Tif
- cimb-3956315-supplementary/APOC2_ccRCC_RawWB_FullMembranes/cropped display images/10/Fig 3D β- actin/3.Tif
- cimb-3956315-supplementary/APOC2_ccRCC_RawWB_FullMembranes/cropped display images/10/Fig 3D β- actin/4.Tif
- cimb-3956315-supplementary/APOC2_ccRCC_RawWB_FullMembranes/cropped display images/11/
- cimb-3956315-supplementary/APOC2_ccRCC_RawWB_FullMembranes/cropped display images/11/Fig 3K p-stat3/
- cimb-3956315-supplementary/APOC2_ccRCC_RawWB_FullMembranes/cropped display images/11/Fig 3K p-stat3/0.5.Tif
- cimb-3956315-supplementary/APOC2_ccRCC_RawWB_FullMembranes/cropped display images/11/Fig 3K p-stat3/1.Tif
- cimb-3956315-supplementary/APOC2_ccRCC_RawWB_FullMembranes/cropped display images/11/Fig 3K p-stat3/2.Tif
- cimb-3956315-supplementary/APOC2_ccRCC_RawWB_FullMembranes/cropped display images/11/Fig 3K p-stat3/3.Tif
- cimb-3956315-supplementary/APOC2_ccRCC_RawWB_FullMembranes/cropped display images/11/Fig 3K p-stat3/4.Tif
- cimb-3956315-supplementary/APOC2_ccRCC_RawWB_FullMembranes/cropped display images/11/Fig 3K p-stat3/5.Tif
- cimb-3956315-supplementary/APOC2_ccRCC_RawWB_FullMembranes/cropped display images/11/Fig 3K stat3/
- cimb-3956315-supplementary/APOC2_ccRCC_RawWB_FullMembranes/cropped display images/11/Fig 3K stat3/0.Tif
- cimb-3956315-supplementary/APOC2_ccRCC_RawWB_FullMembranes/cropped display images/11/Fig 3K stat3/1.Tif
- cimb-3956315-supplementary/APOC2_ccRCC_RawWB_FullMembranes/cropped display images/11/Fig 3K stat3/2.Tif
- cimb-3956315-supplementary/APOC2_ccRCC_RawWB_FullMembranes/cropped display images/11/Fig 3K stat3/3.Tif
- cimb-3956315-supplementary/APOC2_ccRCC_RawWB_FullMembranes/cropped display images/11/Fig 3K stat3/4.Tif
- cimb-3956315-supplementary/APOC2_ccRCC_RawWB_FullMembranes/cropped display images/11/Fig 3K stat3/5.Tif
- cimb-3956315-supplementary/APOC2_ccRCC_RawWB_FullMembranes/cropped display images/11/β- actin/
- cimb-3956315-supplementary/APOC2_ccRCC_RawWB_FullMembranes/cropped display images/11/β- actin/0.Tif
- cimb-3956315-supplementary/APOC2_ccRCC_RawWB_FullMembranes/cropped display images/11/β- actin/1.Tif
- cimb-3956315-supplementary/APOC2_ccRCC_RawWB_FullMembranes/cropped display images/11/β- actin/2.Tif
- cimb-3956315-supplementary/APOC2_ccRCC_RawWB_FullMembranes/cropped display images/11/β- actin/3.Tif
- cimb-3956315-supplementary/APOC2_ccRCC_RawWB_FullMembranes/cropped display images/11/β- actin/4.Tif
- cimb-3956315-supplementary/APOC2_ccRCC_RawWB_FullMembranes/cropped display images/11/β- actin/5.Tif
- cimb-3956315-supplementary/APOC2_ccRCC_RawWB_FullMembranes/cropped display images/12/
- cimb-3956315-supplementary/APOC2_ccRCC_RawWB_FullMembranes/cropped display images/12/Fig 3K APOC2/
- cimb-3956315-supplementary/APOC2_ccRCC_RawWB_FullMembranes/cropped display images/12/Fig 3K APOC2/0.Tif
- cimb-3956315-supplementary/APOC2_ccRCC_RawWB_FullMembranes/cropped display images/12/Fig 3K APOC2/1.Tif
- cimb-3956315-supplementary/APOC2_ccRCC_RawWB_FullMembranes/cropped display images/12/Fig 3K APOC2/2.Tif
- cimb-3956315-supplementary/APOC2_ccRCC_RawWB_FullMembranes/cropped display images/12/Fig 3K APOC2/3.Tif
- cimb-3956315-supplementary/APOC2_ccRCC_RawWB_FullMembranes/cropped display images/12/Fig 3K APOC2/4.Tif
- cimb-3956315-supplementary/APOC2_ccRCC_RawWB_FullMembranes/cropped display images/12/Fig 3K APOC2/5.Tif
- cimb-3956315-supplementary/APOC2_ccRCC_RawWB_FullMembranes/cropped display images/12/Fig 3K c-caspase3/
- cimb-3956315-supplementary/APOC2_ccRCC_RawWB_FullMembranes/cropped display images/12/Fig 3K c-caspase3/0.Tif
- cimb-3956315-supplementary/APOC2_ccRCC_RawWB_FullMembranes/cropped display images/12/Fig 3K c-caspase3/1.Tif
- cimb-3956315-supplementary/APOC2_ccRCC_RawWB_FullMembranes/cropped display images/12/Fig 3K c-caspase3/2.Tif
- cimb-3956315-supplementary/APOC2_ccRCC_RawWB_FullMembranes/cropped display images/12/Fig 3K c-caspase3/3.Tif
- cimb-3956315-supplementary/APOC2_ccRCC_RawWB_FullMembranes/cropped display images/12/Fig 3K c-caspase3/4.Tif
- cimb-3956315-supplementary/APOC2_ccRCC_RawWB_FullMembranes/cropped display images/12/Fig 3K c-caspase3/5.Tif
- cimb-3956315-supplementary/APOC2_ccRCC_RawWB_FullMembranes/cropped display images/12/Fig 3K β- actin/
- cimb-3956315-supplementary/APOC2_ccRCC_RawWB_FullMembranes/cropped display images/12/Fig 3K β- actin/0.Tif
- cimb-3956315-supplementary/APOC2_ccRCC_RawWB_FullMembranes/cropped display images/12/Fig 3K β- actin/1.Tif
- cimb-3956315-supplementary/APOC2_ccRCC_RawWB_FullMembranes/cropped display images/12/Fig 3K β- actin/2.Tif
- cimb-3956315-supplementary/APOC2_ccRCC_RawWB_FullMembranes/cropped display images/12/Fig 3K β- actin/3.Tif
- cimb-3956315-supplementary/APOC2_ccRCC_RawWB_FullMembranes/cropped display images/13/
- cimb-3956315-supplementary/APOC2_ccRCC_RawWB_FullMembranes/cropped display images/13/Fig 3K BCL2/
- cimb-3956315-supplementary/APOC2_ccRCC_RawWB_FullMembranes/cropped display images/13/Fig 3K BCL2/0.Tif
- cimb-3956315-supplementary/APOC2_ccRCC_RawWB_FullMembranes/cropped display images/13/Fig 3K BCL2/1.Tif
- cimb-3956315-supplementary/APOC2_ccRCC_RawWB_FullMembranes/cropped display images/13/Fig 3K BCL2/2.Tif
- cimb-3956315-supplementary/APOC2_ccRCC_RawWB_FullMembranes/cropped display images/13/Fig 3K BCL2/3.Tif
- cimb-3956315-supplementary/APOC2_ccRCC_RawWB_FullMembranes/cropped display images/13/Fig 3K BCL2/4.Tif
- cimb-3956315-supplementary/APOC2_ccRCC_RawWB_FullMembranes/cropped display images/13/Fig 3K BCL2/5.Tif
- cimb-3956315-supplementary/APOC2_ccRCC_RawWB_FullMembranes/cropped display images/13/β- actin/
- cimb-3956315-supplementary/APOC2_ccRCC_RawWB_FullMembranes/cropped display images/13/β- actin/0.Tif
- cimb-3956315-supplementary/APOC2_ccRCC_RawWB_FullMembranes/cropped display images/13/β- actin/1.Tif
- cimb-3956315-supplementary/APOC2_ccRCC_RawWB_FullMembranes/cropped display images/13/β- actin/2.Tif
- cimb-3956315-supplementary/APOC2_ccRCC_RawWB_FullMembranes/cropped display images/13/β- actin/3.Tif
- cimb-3956315-supplementary/APOC2_ccRCC_RawWB_FullMembranes/cropped display images/13/β- actin/4.Tif
- cimb-3956315-supplementary/APOC2_ccRCC_RawWB_FullMembranes/cropped display images/13/β- actin/5.Tif
- cimb-3956315-supplementary/APOC2_ccRCC_RawWB_FullMembranes/cropped display images/2/
- cimb-3956315-supplementary/APOC2_ccRCC_RawWB_FullMembranes/cropped display images/2/Fig 2F APOC2/
- cimb-3956315-supplementary/APOC2_ccRCC_RawWB_FullMembranes/cropped display images/2/Fig 2F APOC2/0.Tif
- cimb-3956315-supplementary/APOC2_ccRCC_RawWB_FullMembranes/cropped display images/2/Fig 2F APOC2/1.Tif
- cimb-3956315-supplementary/APOC2_ccRCC_RawWB_FullMembranes/cropped display images/2/Fig 2F APOC2/2.Tif
- cimb-3956315-supplementary/APOC2_ccRCC_RawWB_FullMembranes/cropped display images/2/Fig 2F APOC2/3.Tif
- cimb-3956315-supplementary/APOC2_ccRCC_RawWB_FullMembranes/cropped display images/2/Fig 2F APOC2/4.Tif
- cimb-3956315-supplementary/APOC2_ccRCC_RawWB_FullMembranes/cropped display images/2/Fig 2F GAPDH/
- cimb-3956315-supplementary/APOC2_ccRCC_RawWB_FullMembranes/cropped display images/2/Fig 2F GAPDH/0.Tif
- cimb-3956315-supplementary/APOC2_ccRCC_RawWB_FullMembranes/cropped display images/2/Fig 2F GAPDH/1.Tif
- cimb-3956315-supplementary/APOC2_ccRCC_RawWB_FullMembranes/cropped display images/2/Fig 2F GAPDH/2.Tif
- cimb-3956315-supplementary/APOC2_ccRCC_RawWB_FullMembranes/cropped display images/2/Fig 2F GAPDH/3.Tif
- cimb-3956315-supplementary/APOC2_ccRCC_RawWB_FullMembranes/cropped display images/2/Fig 2F GAPDH/4.Tif
- cimb-3956315-supplementary/APOC2_ccRCC_RawWB_FullMembranes/cropped display images/3/
- cimb-3956315-supplementary/APOC2_ccRCC_RawWB_FullMembranes/cropped display images/3/Fig 3C APOC2/
- cimb-3956315-supplementary/APOC2_ccRCC_RawWB_FullMembranes/cropped display images/3/Fig 3C APOC2/0.Tif
- cimb-3956315-supplementary/APOC2_ccRCC_RawWB_FullMembranes/cropped display images/3/Fig 3C APOC2/1.Tif
- cimb-3956315-supplementary/APOC2_ccRCC_RawWB_FullMembranes/cropped display images/3/Fig 3C APOC2/2.Tif
- cimb-3956315-supplementary/APOC2_ccRCC_RawWB_FullMembranes/cropped display images/3/Fig 3C APOC2/3.Tif
- cimb-3956315-supplementary/APOC2_ccRCC_RawWB_FullMembranes/cropped display images/3/Fig 3C APOC2/4.Tif
- cimb-3956315-supplementary/APOC2_ccRCC_RawWB_FullMembranes/cropped display images/3/Fig 3C c-caspase3/
- cimb-3956315-supplementary/APOC2_ccRCC_RawWB_FullMembranes/cropped display images/3/Fig 3C c-caspase3/0.Tif
- cimb-3956315-supplementary/APOC2_ccRCC_RawWB_FullMembranes/cropped display images/3/Fig 3C c-caspase3/1.Tif
- cimb-3956315-supplementary/APOC2_ccRCC_RawWB_FullMembranes/cropped display images/3/Fig 3C c-caspase3/2.Tif
- cimb-3956315-supplementary/APOC2_ccRCC_RawWB_FullMembranes/cropped display images/3/Fig 3C c-caspase3/3.Tif
- cimb-3956315-supplementary/APOC2_ccRCC_RawWB_FullMembranes/cropped display images/3/Fig 3C c-caspase3/4.Tif
- cimb-3956315-supplementary/APOC2_ccRCC_RawWB_FullMembranes/cropped display images/3/β- actin/
- cimb-3956315-supplementary/APOC2_ccRCC_RawWB_FullMembranes/cropped display images/3/β- actin/0.Tif
- cimb-3956315-supplementary/APOC2_ccRCC_RawWB_FullMembranes/cropped display images/3/β- actin/1.Tif
- cimb-3956315-supplementary/APOC2_ccRCC_RawWB_FullMembranes/cropped display images/3/β- actin/2.Tif
- cimb-3956315-supplementary/APOC2_ccRCC_RawWB_FullMembranes/cropped display images/3/β- actin/3.Tif
- cimb-3956315-supplementary/APOC2_ccRCC_RawWB_FullMembranes/cropped display images/3/β- actin/4.Tif
- cimb-3956315-supplementary/APOC2_ccRCC_RawWB_FullMembranes/cropped display images/4/
- cimb-3956315-supplementary/APOC2_ccRCC_RawWB_FullMembranes/cropped display images/4/Fig 3C BCL2/
- cimb-3956315-supplementary/APOC2_ccRCC_RawWB_FullMembranes/cropped display images/4/Fig 3C BCL2/0.Tif
- cimb-3956315-supplementary/APOC2_ccRCC_RawWB_FullMembranes/cropped display images/4/Fig 3C BCL2/1.Tif
- cimb-3956315-supplementary/APOC2_ccRCC_RawWB_FullMembranes/cropped display images/4/Fig 3C BCL2/2.Tif
- cimb-3956315-supplementary/APOC2_ccRCC_RawWB_FullMembranes/cropped display images/4/Fig 3C BCL2/3.Tif
- cimb-3956315-supplementary/APOC2_ccRCC_RawWB_FullMembranes/cropped display images/4/Fig 3C BCL2/4.Tif
- cimb-3956315-supplementary/APOC2_ccRCC_RawWB_FullMembranes/cropped display images/4/Fig 3C β-Actin/
- cimb-3956315-supplementary/APOC2_ccRCC_RawWB_FullMembranes/cropped display images/4/Fig 3C β-Actin/0.Tif
- cimb-3956315-supplementary/APOC2_ccRCC_RawWB_FullMembranes/cropped display images/4/Fig 3C β-Actin/1.Tif
- cimb-3956315-supplementary/APOC2_ccRCC_RawWB_FullMembranes/cropped display images/4/Fig 3C β-Actin/2.Tif
- cimb-3956315-supplementary/APOC2_ccRCC_RawWB_FullMembranes/cropped display images/4/Fig 3C β-Actin/3.Tif
- cimb-3956315-supplementary/APOC2_ccRCC_RawWB_FullMembranes/cropped display images/4/Fig 3C β-Actin/4.Tif
- cimb-3956315-supplementary/APOC2_ccRCC_RawWB_FullMembranes/cropped display images/5/
- cimb-3956315-supplementary/APOC2_ccRCC_RawWB_FullMembranes/cropped display images/5/Fig 3D jak1/
- cimb-3956315-supplementary/APOC2_ccRCC_RawWB_FullMembranes/cropped display images/5/Fig 3D jak1/0.Tif
- cimb-3956315-supplementary/APOC2_ccRCC_RawWB_FullMembranes/cropped display images/5/Fig 3D jak1/1.Tif
- cimb-3956315-supplementary/APOC2_ccRCC_RawWB_FullMembranes/cropped display images/5/Fig 3D jak1/2.Tif
- cimb-3956315-supplementary/APOC2_ccRCC_RawWB_FullMembranes/cropped display images/5/Fig 3D jak1/3.Tif
- cimb-3956315-supplementary/APOC2_ccRCC_RawWB_FullMembranes/cropped display images/5/Fig 3D jak1/4.Tif
- cimb-3956315-supplementary/APOC2_ccRCC_RawWB_FullMembranes/cropped display images/5/Fig 3D jak1/5.Tif
- cimb-3956315-supplementary/APOC2_ccRCC_RawWB_FullMembranes/cropped display images/5/Fig 3D p-jak1/
- cimb-3956315-supplementary/APOC2_ccRCC_RawWB_FullMembranes/cropped display images/5/Fig 3D p-jak1/0.Tif
- cimb-3956315-supplementary/APOC2_ccRCC_RawWB_FullMembranes/cropped display images/5/Fig 3D p-jak1/1.Tif
- cimb-3956315-supplementary/APOC2_ccRCC_RawWB_FullMembranes/cropped display images/5/Fig 3D p-jak1/2.Tif
- cimb-3956315-supplementary/APOC2_ccRCC_RawWB_FullMembranes/cropped display images/5/Fig 3D p-jak1/3.Tif
- cimb-3956315-supplementary/APOC2_ccRCC_RawWB_FullMembranes/cropped display images/5/Fig 3D p-jak1/4.Tif
- cimb-3956315-supplementary/APOC2_ccRCC_RawWB_FullMembranes/cropped display images/5/Fig 3D p-jak1/5.Tif
- cimb-3956315-supplementary/APOC2_ccRCC_RawWB_FullMembranes/cropped display images/5/β- actin/
- cimb-3956315-supplementary/APOC2_ccRCC_RawWB_FullMembranes/cropped display images/5/β- actin/0.Tif
- cimb-3956315-supplementary/APOC2_ccRCC_RawWB_FullMembranes/cropped display images/5/β- actin/1.Tif
- cimb-3956315-supplementary/APOC2_ccRCC_RawWB_FullMembranes/cropped display images/5/β- actin/2.Tif
- cimb-3956315-supplementary/APOC2_ccRCC_RawWB_FullMembranes/cropped display images/5/β- actin/3.Tif
- cimb-3956315-supplementary/APOC2_ccRCC_RawWB_FullMembranes/cropped display images/5/β- actin/4.Tif
- cimb-3956315-supplementary/APOC2_ccRCC_RawWB_FullMembranes/cropped display images/6/
- cimb-3956315-supplementary/APOC2_ccRCC_RawWB_FullMembranes/cropped display images/6/Fig 3D jak2/
- cimb-3956315-supplementary/APOC2_ccRCC_RawWB_FullMembranes/cropped display images/6/Fig 3D jak2/0.Tif
- cimb-3956315-supplementary/APOC2_ccRCC_RawWB_FullMembranes/cropped display images/6/Fig 3D jak2/1.Tif
- cimb-3956315-supplementary/APOC2_ccRCC_RawWB_FullMembranes/cropped display images/6/Fig 3D jak2/2.Tif
- cimb-3956315-supplementary/APOC2_ccRCC_RawWB_FullMembranes/cropped display images/6/Fig 3D jak2/3.Tif
- cimb-3956315-supplementary/APOC2_ccRCC_RawWB_FullMembranes/cropped display images/6/Fig 3D jak2/4.Tif
- cimb-3956315-supplementary/APOC2_ccRCC_RawWB_FullMembranes/cropped display images/6/Fig 3D jak2/5.Tif
- cimb-3956315-supplementary/APOC2_ccRCC_RawWB_FullMembranes/cropped display images/6/Fig 3D p-jak2/
- cimb-3956315-supplementary/APOC2_ccRCC_RawWB_FullMembranes/cropped display images/6/Fig 3D p-jak2/0.Tif
- cimb-3956315-supplementary/APOC2_ccRCC_RawWB_FullMembranes/cropped display images/6/Fig 3D p-jak2/1.Tif
- cimb-3956315-supplementary/APOC2_ccRCC_RawWB_FullMembranes/cropped display images/6/Fig 3D p-jak2/2.Tif
- cimb-3956315-supplementary/APOC2_ccRCC_RawWB_FullMembranes/cropped display images/6/Fig 3D p-jak2/3.Tif
- cimb-3956315-supplementary/APOC2_ccRCC_RawWB_FullMembranes/cropped display images/6/Fig 3D p-jak2/4.Tif
- cimb-3956315-supplementary/APOC2_ccRCC_RawWB_FullMembranes/cropped display images/6/β- actin/
- cimb-3956315-supplementary/APOC2_ccRCC_RawWB_FullMembranes/cropped display images/6/β- actin/0.Tif
- cimb-3956315-supplementary/APOC2_ccRCC_RawWB_FullMembranes/cropped display images/6/β- actin/1.Tif
- cimb-3956315-supplementary/APOC2_ccRCC_RawWB_FullMembranes/cropped display images/6/β- actin/2.Tif
- cimb-3956315-supplementary/APOC2_ccRCC_RawWB_FullMembranes/cropped display images/6/β- actin/3.Tif
- cimb-3956315-supplementary/APOC2_ccRCC_RawWB_FullMembranes/cropped display images/6/β- actin/4.Tif
- cimb-3956315-supplementary/APOC2_ccRCC_RawWB_FullMembranes/cropped display images/7/
- cimb-3956315-supplementary/APOC2_ccRCC_RawWB_FullMembranes/cropped display images/7/Fig 3E jak3/
- cimb-3956315-supplementary/APOC2_ccRCC_RawWB_FullMembranes/cropped display images/7/Fig 3E jak3/0.Tif
- cimb-3956315-supplementary/APOC2_ccRCC_RawWB_FullMembranes/cropped display images/7/Fig 3E jak3/1.Tif
- cimb-3956315-supplementary/APOC2_ccRCC_RawWB_FullMembranes/cropped display images/7/Fig 3E jak3/2.Tif
- cimb-3956315-supplementary/APOC2_ccRCC_RawWB_FullMembranes/cropped display images/7/Fig 3E jak3/3.Tif
- cimb-3956315-supplementary/APOC2_ccRCC_RawWB_FullMembranes/cropped display images/7/Fig 3E jak3/4.Tif
- cimb-3956315-supplementary/APOC2_ccRCC_RawWB_FullMembranes/cropped display images/7/Fig 3E p-jak3/
- cimb-3956315-supplementary/APOC2_ccRCC_RawWB_FullMembranes/cropped display images/7/Fig 3E p-jak3/0.Tif
- cimb-3956315-supplementary/APOC2_ccRCC_RawWB_FullMembranes/cropped display images/7/Fig 3E p-jak3/1.Tif
- cimb-3956315-supplementary/APOC2_ccRCC_RawWB_FullMembranes/cropped display images/7/Fig 3E p-jak3/2.Tif
- cimb-3956315-supplementary/APOC2_ccRCC_RawWB_FullMembranes/cropped display images/7/Fig 3E p-jak3/3.Tif
- cimb-3956315-supplementary/APOC2_ccRCC_RawWB_FullMembranes/cropped display images/7/Fig 3E p-jak3/4.Tif
- cimb-3956315-supplementary/APOC2_ccRCC_RawWB_FullMembranes/cropped display images/7/β- actin/
- cimb-3956315-supplementary/APOC2_ccRCC_RawWB_FullMembranes/cropped display images/7/β- actin/0.Tif
- cimb-3956315-supplementary/APOC2_ccRCC_RawWB_FullMembranes/cropped display images/7/β- actin/1.Tif
- cimb-3956315-supplementary/APOC2_ccRCC_RawWB_FullMembranes/cropped display images/7/β- actin/2.Tif
- cimb-3956315-supplementary/APOC2_ccRCC_RawWB_FullMembranes/cropped display images/7/β- actin/3.Tif
- cimb-3956315-supplementary/APOC2_ccRCC_RawWB_FullMembranes/cropped display images/7/β- actin/4.Tif
- cimb-3956315-supplementary/APOC2_ccRCC_RawWB_FullMembranes/cropped display images/8/
- cimb-3956315-supplementary/APOC2_ccRCC_RawWB_FullMembranes/cropped display images/8/Fig 3E p-stat1/
- cimb-3956315-supplementary/APOC2_ccRCC_RawWB_FullMembranes/cropped display images/8/Fig 3E p-stat1/0.Tif
- cimb-3956315-supplementary/APOC2_ccRCC_RawWB_FullMembranes/cropped display images/8/Fig 3E p-stat1/1.Tif
- cimb-3956315-supplementary/APOC2_ccRCC_RawWB_FullMembranes/cropped display images/8/Fig 3E p-stat1/2.Tif
- cimb-3956315-supplementary/APOC2_ccRCC_RawWB_FullMembranes/cropped display images/8/Fig 3E p-stat1/3.Tif
- cimb-3956315-supplementary/APOC2_ccRCC_RawWB_FullMembranes/cropped display images/8/Fig 3E p-stat1/4.Tif
- cimb-3956315-supplementary/APOC2_ccRCC_RawWB_FullMembranes/cropped display images/8/Fig 3E p-stat1/5.Tif
- cimb-3956315-supplementary/APOC2_ccRCC_RawWB_FullMembranes/cropped display images/8/Fig 3E stat1/
- cimb-3956315-supplementary/APOC2_ccRCC_RawWB_FullMembranes/cropped display images/8/Fig 3E stat1/0.Tif
- cimb-3956315-supplementary/APOC2_ccRCC_RawWB_FullMembranes/cropped display images/8/Fig 3E stat1/1.Tif
- cimb-3956315-supplementary/APOC2_ccRCC_RawWB_FullMembranes/cropped display images/8/Fig 3E stat1/2.Tif
- cimb-3956315-supplementary/APOC2_ccRCC_RawWB_FullMembranes/cropped display images/8/Fig 3E stat1/3.Tif
- cimb-3956315-supplementary/APOC2_ccRCC_RawWB_FullMembranes/cropped display images/8/Fig 3E stat1/4.Tif
- cimb-3956315-supplementary/APOC2_ccRCC_RawWB_FullMembranes/cropped display images/8/Fig 3E stat1/5.Tif
- cimb-3956315-supplementary/APOC2_ccRCC_RawWB_FullMembranes/cropped display images/8/β- actin/
- cimb-3956315-supplementary/APOC2_ccRCC_RawWB_FullMembranes/cropped display images/8/β- actin/0.Tif
- cimb-3956315-supplementary/APOC2_ccRCC_RawWB_FullMembranes/cropped display images/8/β- actin/1.Tif
- cimb-3956315-supplementary/APOC2_ccRCC_RawWB_FullMembranes/cropped display images/8/β- actin/2.Tif
- cimb-3956315-supplementary/APOC2_ccRCC_RawWB_FullMembranes/cropped display images/8/β- actin/3.Tif
- cimb-3956315-supplementary/APOC2_ccRCC_RawWB_FullMembranes/cropped display images/8/β- actin/4.Tif
- cimb-3956315-supplementary/APOC2_ccRCC_RawWB_FullMembranes/cropped display images/8/β- actin/5.Tif
- cimb-3956315-supplementary/APOC2_ccRCC_RawWB_FullMembranes/cropped display images/9/
- cimb-3956315-supplementary/APOC2_ccRCC_RawWB_FullMembranes/cropped display images/9/Fig 3E p-stat2/
- cimb-3956315-supplementary/APOC2_ccRCC_RawWB_FullMembranes/cropped display images/9/Fig 3E p-stat2/0.Tif
- cimb-3956315-supplementary/APOC2_ccRCC_RawWB_FullMembranes/cropped display images/9/Fig 3E p-stat2/1.Tif
- cimb-3956315-supplementary/APOC2_ccRCC_RawWB_FullMembranes/cropped display images/9/Fig 3E p-stat2/2.Tif
- cimb-3956315-supplementary/APOC2_ccRCC_RawWB_FullMembranes/cropped display images/9/Fig 3E p-stat2/3.Tif
- cimb-3956315-supplementary/APOC2_ccRCC_RawWB_FullMembranes/cropped display images/9/Fig 3E p-stat2/4.Tif
- cimb-3956315-supplementary/APOC2_ccRCC_RawWB_FullMembranes/cropped display images/9/Fig 3E p-stat2/5.Tif
- cimb-3956315-supplementary/APOC2_ccRCC_RawWB_FullMembranes/cropped display images/9/Fig 3E stat2/
- cimb-3956315-supplementary/APOC2_ccRCC_RawWB_FullMembranes/cropped display images/9/Fig 3E stat2/0.Tif
- cimb-3956315-supplementary/APOC2_ccRCC_RawWB_FullMembranes/cropped display images/9/Fig 3E stat2/1.Tif
- cimb-3956315-supplementary/APOC2_ccRCC_RawWB_FullMembranes/cropped display images/9/Fig 3E stat2/2.Tif
- cimb-3956315-supplementary/APOC2_ccRCC_RawWB_FullMembranes/cropped display images/9/Fig 3E stat2/3.Tif
- cimb-3956315-supplementary/APOC2_ccRCC_RawWB_FullMembranes/cropped display images/9/Fig 3E stat2/4.Tif
- cimb-3956315-supplementary/APOC2_ccRCC_RawWB_FullMembranes/cropped display images/9/Fig 3E stat2/5.Tif
- cimb-3956315-supplementary/APOC2_ccRCC_RawWB_FullMembranes/cropped display images/9/Fig 3E β- actin/
- cimb-3956315-supplementary/APOC2_ccRCC_RawWB_FullMembranes/cropped display images/9/Fig 3E β- actin/0.Tif
- cimb-3956315-supplementary/APOC2_ccRCC_RawWB_FullMembranes/cropped display images/9/Fig 3E β- actin/1.Tif
- cimb-3956315-supplementary/APOC2_ccRCC_RawWB_FullMembranes/cropped display images/9/Fig 3E β- actin/2.Tif
- cimb-3956315-supplementary/APOC2_ccRCC_RawWB_FullMembranes/cropped display images/9/Fig 3E β- actin/3.Tif
- cimb-3956315-supplementary/APOC2_ccRCC_RawWB_FullMembranes/cropped display images/9/Fig 3E β- actin/4.Tif
- cimb-3956315-supplementary/APOC2_ccRCC_RawWB_FullMembranes/Uncropped, unprocessed full-length Western blot images/
- cimb-3956315-supplementary/APOC2_ccRCC_RawWB_FullMembranes/Uncropped, unprocessed full-length Western blot images/1/
- cimb-3956315-supplementary/APOC2_ccRCC_RawWB_FullMembranes/Uncropped, unprocessed full-length Western blot images/1/1-.jpg
- cimb-3956315-supplementary/APOC2_ccRCC_RawWB_FullMembranes/Uncropped, unprocessed full-length Western blot images/1/1.jpg
- cimb-3956315-supplementary/APOC2_ccRCC_RawWB_FullMembranes/Uncropped, unprocessed full-length Western blot images/10/
- cimb-3956315-supplementary/APOC2_ccRCC_RawWB_FullMembranes/Uncropped, unprocessed full-length Western blot images/10/10-.jpg
- cimb-3956315-supplementary/APOC2_ccRCC_RawWB_FullMembranes/Uncropped, unprocessed full-length Western blot images/10/10.jpg
- cimb-3956315-supplementary/APOC2_ccRCC_RawWB_FullMembranes/Uncropped, unprocessed full-length Western blot images/11/
- cimb-3956315-supplementary/APOC2_ccRCC_RawWB_FullMembranes/Uncropped, unprocessed full-length Western blot images/11/11-.jpg
- cimb-3956315-supplementary/APOC2_ccRCC_RawWB_FullMembranes/Uncropped, unprocessed full-length Western blot images/11/11.jpg
- cimb-3956315-supplementary/APOC2_ccRCC_RawWB_FullMembranes/Uncropped, unprocessed full-length Western blot images/12/
- cimb-3956315-supplementary/APOC2_ccRCC_RawWB_FullMembranes/Uncropped, unprocessed full-length Western blot images/12/12-.jpg
- cimb-3956315-supplementary/APOC2_ccRCC_RawWB_FullMembranes/Uncropped, unprocessed full-length Western blot images/12/12.jpg
- cimb-3956315-supplementary/APOC2_ccRCC_RawWB_FullMembranes/Uncropped, unprocessed full-length Western blot images/13/
- cimb-3956315-supplementary/APOC2_ccRCC_RawWB_FullMembranes/Uncropped, unprocessed full-length Western blot images/13/13-.jpg
- cimb-3956315-supplementary/APOC2_ccRCC_RawWB_FullMembranes/Uncropped, unprocessed full-length Western blot images/13/13.jpg
- cimb-3956315-supplementary/APOC2_ccRCC_RawWB_FullMembranes/Uncropped, unprocessed full-length Western blot images/2/
- cimb-3956315-supplementary/APOC2_ccRCC_RawWB_FullMembranes/Uncropped, unprocessed full-length Western blot images/2/2-.jpg
- cimb-3956315-supplementary/APOC2_ccRCC_RawWB_FullMembranes/Uncropped, unprocessed full-length Western blot images/2/2.jpg
- cimb-3956315-supplementary/APOC2_ccRCC_RawWB_FullMembranes/Uncropped, unprocessed full-length Western blot images/3/
- cimb-3956315-supplementary/APOC2_ccRCC_RawWB_FullMembranes/Uncropped, unprocessed full-length Western blot images/3/3-.jpg
- cimb-3956315-supplementary/APOC2_ccRCC_RawWB_FullMembranes/Uncropped, unprocessed full-length Western blot images/3/3.jpg
- cimb-3956315-supplementary/APOC2_ccRCC_RawWB_FullMembranes/Uncropped, unprocessed full-length Western blot images/4/
- cimb-3956315-supplementary/APOC2_ccRCC_RawWB_FullMembranes/Uncropped, unprocessed full-length Western blot images/4/4-.jpg
- cimb-3956315-supplementary/APOC2_ccRCC_RawWB_FullMembranes/Uncropped, unprocessed full-length Western blot images/4/4.jpg
- cimb-3956315-supplementary/APOC2_ccRCC_RawWB_FullMembranes/Uncropped, unprocessed full-length Western blot images/5/
- cimb-3956315-supplementary/APOC2_ccRCC_RawWB_FullMembranes/Uncropped, unprocessed full-length Western blot images/5/5-.jpg
- cimb-3956315-supplementary/APOC2_ccRCC_RawWB_FullMembranes/Uncropped, unprocessed full-length Western blot images/5/5.jpg
- cimb-3956315-supplementary/APOC2_ccRCC_RawWB_FullMembranes/Uncropped, unprocessed full-length Western blot images/6/
- cimb-3956315-supplementary/APOC2_ccRCC_RawWB_FullMembranes/Uncropped, unprocessed full-length Western blot images/6/6-.jpg
- cimb-3956315-supplementary/APOC2_ccRCC_RawWB_FullMembranes/Uncropped, unprocessed full-length Western blot images/6/6.jpg
- cimb-3956315-supplementary/APOC2_ccRCC_RawWB_FullMembranes/Uncropped, unprocessed full-length Western blot images/7/
- cimb-3956315-supplementary/APOC2_ccRCC_RawWB_FullMembranes/Uncropped, unprocessed full-length Western blot images/7/7-.jpg
- cimb-3956315-supplementary/APOC2_ccRCC_RawWB_FullMembranes/Uncropped, unprocessed full-length Western blot images/7/7.jpg
- cimb-3956315-supplementary/APOC2_ccRCC_RawWB_FullMembranes/Uncropped, unprocessed full-length Western blot images/8/
- cimb-3956315-supplementary/APOC2_ccRCC_RawWB_FullMembranes/Uncropped, unprocessed full-length Western blot images/8/8-.jpg
- cimb-3956315-supplementary/APOC2_ccRCC_RawWB_FullMembranes/Uncropped, unprocessed full-length Western blot images/8/8.jpg
- cimb-3956315-supplementary/APOC2_ccRCC_RawWB_FullMembranes/Uncropped, unprocessed full-length Western blot images/9/
- cimb-3956315-supplementary/APOC2_ccRCC_RawWB_FullMembranes/Uncropped, unprocessed full-length Western blot images/9/9-.jpg
- cimb-3956315-supplementary/APOC2_ccRCC_RawWB_FullMembranes/Uncropped, unprocessed full-length Western blot images/9/9.jpg
